# Supplementary material for: A Combination of Heavy Metals and Intracellular Pathway Modulators Induces Alzheimer Disease-like Pathologies in Organotypic Brain Slices
Source: Biomolecules. 2024 Jan 30;14(2):165. doi: 10.3390/biom14020165 (PMC10887098; doi:10.3390/biom14020165)
Supplement: Supplementary file 1 [file biomolecules-14-00165-s001.zip]

Archive with 1 entries (1 files):
- biomolecules-2785432-supplementary.pdf
